# Supplementary material for: Comparative analysis of volatile organic compounds in different parts of Poria cocos
Source: Front Chem. 2026 Apr 1;14:1777381. doi: 10.3389/fchem.2026.1777381 (PMC13079666; doi:10.3389/fchem.2026.1777381)
Supplement: Supplementary file 2 [file Table1.xlsx]

## Sheet: 物质出峰位置及峰体积
	Peak intensity
Compounds	PC-01	PC-01	PC-01	PC-02	PC-02	PC-02	PC-03	PC-03	PC-03
L-Perillaldehyde	498.455	529.539	285.877	465.279	556.405	474.786	612.666	561.562	564.188
(E)-2-Undecenal	598.108	529.432	358.106	576.281	672.159	683.573	571.586	562.815	632.246
Borneol	600.414	587.986	477.299				424.9	466.55	447.351
Carvone	612.728	543.994	437.053	433.636	567.476	460.005	605.122	551.252	603.865
1-Methyl-2-pyrrolidinone	924.246	965.443	872.491	1015.59	1032.52	1110	955.427	894.261	933.631
Butanoic acid	282.864	297.717	163.31	777.931	791.968	875.217	378.942	378.406	388.093
alpha-Terpineol	536.313	487.955	458.716	428.395	407.816	416.348	483.543	536.759	547.797
Phenylacetaldehyde	220.673	241.571	205.236				264.903	282.075	276.489
Dihydro-5-methyl-2(3H)-furanone	539.926	458.147	397.334	423.802	468.514	487.297	500.046	456.403	432.665
gamma-Butyrolactone	248.363	246.937	195.358	291.093	294.204	308.499	257.017	266.162	295.142
2-Methylpropanoic acid	129.781	132.838	78.5167	219.775	214.847	225.903	211.446	214.354	262.761
2,6-Nonadienal	308.421	328.484	251.832	279.167	245.546	236.39	351.12	342.968	357.901
Ethyl nonanoate	410.325	439.591	328.686	373.727	365.34	368.939	400.744	359.396	372.678
1-Octanol	393.41	456.476	270.975	1005.62	958.649	996.822	530.821	474.4	448.545
Propanoic acid	341.609	376.078	332.895	463.628	469.447	553.712	483.658	520.567	548.722
Camphor	199.339	259.166	186.226	149.75	155.232	146.142	258.575	233.791	253.485
(E)-2-Nonenal	782.63	820.165	769.732	652.241	611.217	610.028	705.431	742.415	711.692
3-Methyl-2-cyclopenten-1-one	199.139	217.896	167.903	281.082	301.063	296.352	243.444	256.373	252.185
Benzaldehyde	245.291	237.334	194.289	329.553	307.226	313.014	301.356	306.046	314.594
2-Ethyl-1-hexanol	223.801	217.447	188.154	302.26	288.227	251.076	250.581	207.191	212.146
Decanal	227.03	236.183	209.546	309.63	297.274	295.648	259.268	244.489	249.976
(E,E)-2,4-Heptadienal				59.5646	62.4441	61.6843	161.577	163.086	167.236
2,3-Diethyl-5-methylpyrazine	221.413	231.193	214.596	161.188	152.092	163.166	327.818	313.631	320.392
Acetic acid-M	5281.73	5294.13	5269.9	6299.07	6044.6	6369.58	5579.81	5388.64	5327.02
Acetic acid-D	397.567	386.418	372.316	754.497	722.788	797.281	533.242	499.115	507.023
Furfural	419.183	412.962	394.95	962.393	912.129	888.317	597.1	568.123	552.21
1-Octen-3-ol	241.478	234.326	227.816	1109.39	1158.18	1147.92	626.83	626.39	625.412
1-Heptanol	72.8267	77.3436	52.8659	134.287	131.84	136.177	120.056	123.544	148.746
1	99.5751	106.834	86.1953	101.397	122.1	131.909	94.0361	95.7536	98.102
Linalool oxide				70.7715	67.7209	78.319	171.82	170.675	176.21
2-Furylmethanethiol	56.243	52.0949	46.8159	69.785	56.7474	60.6578	74.8663	67.7943	73.9331
2,3,5-Trimethylpyrazine				95.407	105.825	90.3901	65.8413	82.0339	71.5891
(E)-2-Octenal-M	409.796	407.248	381.486	905.599	910.886	934.533	1239.87	1179.03	1218.22
(E)-2-Octenal-D				98.9241	86.4486	87.9372	106.5	109.289	102.466
2-Ethyl-5-methylpyrazine	63.455	58.9781	48.7	116.436	115.599	117.485	46.4004	52.7392	51.9794
2-Isopropyl-3-methoxy pyrazine	63.2195	67.5476	56.7585	96.5179	93.5051	92.3675	140.337	144.896	126.219
Tetrahydrolinalool	74.0998	70.0783	60.6111	219.995	218.731	223.93	180.451	163.617	153.607
Nonanal-M	775.829	833.365	794.848	1355.09	1343.49	1372.46	1202.48	1154.38	1180.86
Nonanal-D	47.0492	52.8859	37.5665	110.791	107.638	101.326	91.9565	89.4703	84.7289
(Z)-3-Hexenol	123.811	134.542	95.5869	162.861	158.962	180.789	998.379	1001.02	1006.41
1-Hexanol-M	840.808	832.565	818.35	2627.47	2723.56	2703.7	2582.15	2510.88	2504.69
1-Hexanol-D	83.2892	68.8318	62.3375	432.252	444.767	471.487	410.945	382.061	382.801
2	40.2171	43.5698	35.318	84.4601	92.9474	87.8395	36.0645	35.1069	37.1599
6-Methyl-5-hepten-2-one	267.131	276.765	264.438	681.835	687.103	707.99	285.237	260.692	258.23
cis-2-Penten-1-ol	108.002	105.55	86.8974	121.596	120.729	125.855	275.472	286.145	277.791
Hexyl propionate	60.3734	60.7533	52.8059	53.2902	55.7876	58.3138	55.101	56.1919	52.2549
(E)-2-Heptenal-M	320.646	328.353	319.668	633.735	631.469	631.384	746.979	698.896	709.259
(E)-2-Heptenal-D	49.7553	47.0914	37.2287	84.8134	82.7871	80.863	103.723	95.2003	100.639
2,6-Dimethylpyrazine	34.8825	35.5202	21.3494	96.2535	94.9671	99.6506	41.8279	46.4826	44.6896
(Z)-3-Hexen-1-yl acetate	19.7586	20.6829	12.1444	53.6302	53.8168	52.757	41.2747	48.4533	53.6657
1-Hydroxy-2-propanone	108.191	108.576	109.171	232.56	230.716	231.733	154.592	152.634	145.804
1-Octen-3-one-M	125.633	130.825	124.804	249.981	267.027	262.907	108.947	111.575	115.263
1-Octen-3-one-D	27.0662	25.7242	19.4453	37.4598	40.4859	39.1795	29.5524	29.1658	29.4524
Octanal-M	163.386	160.322	160.895	546.929	546.951	546.773	362.938	347.79	353.029
Octanal-D				59.0159	47.3958	55.952	31.1587	33.4628	30.3811
3-Hydroxy-2-butanone	51.5772	52.7992	51.3328	81.6606	79.9787	86.2175	176.614	187.486	188.968
Cyclohexanone	42.9499	37.2776	33.2695	57.0251	57.9516	52.4593	37.6975	31.1943	28.1393
Terpinolene	31.2854	28.6592	22.5137	33.1339	32.694	36.8244	138.624	162.917	134.642
3	16.2904	14.524	10.087	149.322	142.987	151.272	19.9786	19.7586	18.5388
1-Pentanol-M	530.016	543.472	536.037	1261.75	1255.19	1265.85	1299.44	1245.37	1264.21
1-Pentanol-D	58.8026	57.4606	54.079	282.995	292.969	291.924	317.044	290.48	298.396
3-Octanone-M	64.2527	54.5256	51.3995	267.929	263.983	260.652	90.4279	97.791	92.8119
3-Octanone-D				37.5909	37.1288	36.9866
4	39.2261	36.8266	33.3939	56.8651	55.4232	59.8735	68.4697	71.678	72.3401
gamma-Terpinene	66.0279	54.981	50.7685	65.6613	59.1469	55.3721	117.438	116.474	109.693
2-Pentylfuran	80.8807	84.2046	78.7789	324.658	328.322	327.967	322.041	302.869	299.743
(E)-2-Hexenal-M	181.456	171.386	165.245	422.103	416.955	430.443	1308.01	1306.66	1317.15
(E)-2-Hexenal-D				35.5935	32.7118	30.6388	536.513	537.826	548.395
3-Methyl-1-butanol-M	187.997	195.113	190.212	431.121	442.988	433.036	402.022	400.28	402.213
3-Methyl-1-butanol-D	16.0704	23.3046	15.8771	57.8272	57.1606	53.2169	45.9427	51.9416	49.5198
3-Methyl-2-butenal-M	249.73	248.366	249.943	1357.62	1378.97	1382.91	182.113	172.413	187.808
3-Methyl-2-butenal-D	30.7966	26.3218	18.8765	745.335	746.086	753.333	58.0427	58.0516	64.7348
beta-Ocimene-M	112.666	111.726	104.456	152.788	153.143	152.903	602.199	735.887	606.516
beta-Ocimene-D							97.16	123.182	90.5745
1,8-Cineole-M	93.5118	96.9956	93.5362	204.256	196.831	209.355	1398.14	1392.79	1384.08
1,8-Cineole-D							138.608	156.18	120.673
Limonene	86.0909	80.7097	79.2211	94.5205	84.8089	75.7328	183.76	202.781	184.257
Heptanal-M	210.997	221.824	213.785	973.24	965.941	946.571	573.077	559.882	564.668
Heptanal-D	19.5164	17.3613	15.3705	292.142	300.214	296.699	92.6919	90.9278	90.6234
2-Heptanone	44.2808	46.1449	41.6501	137.226	149.821	141.885	104.399	93.1363	93.0496
5	21.7316	24.9732	25.2732	34.2337	27.1817	33.6427	30.0545	30.4522	30.1078
6	76.2638	60.78	57.9138	67.2232	53.5835	37.7353	81.7317	70.9181	60.8777
alpha-Terpinene	27.3483	22.6981	20.7495	32.2163	30.7122	27.7549	49.4265	57.3873	54.9855
1-Penten-3-ol-M	115.712	117.85	103.146	153.798	151.057	145.729	1143.58	1034.1	1155.08
Myrcene	106.836	106.805	98.7041	139.157	128.33	129.125	417.835	480.474	415.806
7	145.898	152.341	140.712	154.347	148.364	152.205	84.6845	77.1081	86.733
1-Penten-3-ol-D	20.7229	24.5244	16.8458	24.6577	28.9614	18.6655	316.595	346.514	328.084
2,5-Dimethyl thiophene	481.107	495.787	478.67	295.23	295.959	289.376	437.753	454.581	465.301
2-Methyl-2-pentenal							85.9554	76.7104	80.2297
1-Butanol-M	925.355	838.449	835.407	1474.47	1434.69	1438.32	1339.4	1176.6	1058.16
1-Butanol-D	96.0957	77.6524	75.7017	297.057	273.126	282.319	233.715	172.915	135.637
4-Methyl-3-penten-2-one-M	48.4089	51.2195	44.6607	826.862	843.745	835.962	216.112	208.677	203.665
4-Methyl-3-penten-2-one-D				214.13	211.232	219.524
(E)-2-Pentenal-M	111.582	106.812	101.153	428.079	399.651	434.22	1442.19	1419.12	1456.58
(E)-2-Pentenal-D				39.0728	37.2176	38.2885	804.559	764.664	800.285
3-Carene	296.486	296.781	289.014	644.015	672.386	644.015	320.148	320.868	317.557
8	36.1578	35.8801	33.8116	79.5788	81.6473	83.8624	353.326	359.972	364.555
Ethylbenzene	41.1169	38.1064	32.6362	217.04	224.726	244.724	69.0762	58.7826	64.5548
Sabinene-M	148.282	135.704	122.726	161.033	151.099	160.773	1299.79	1422.24	1156.78
Sabinene-D							855.543	1108.47	764.547
beta-Pinene-1	826.935	872.016	861.32	1083.8	1130.32	1110.44	2182.48	2127.07	2243.36
beta-Pinene-2	530.436	566.865	554.216	971.693	1041.56	918.432	2519.51	2537.97	2550.4
beta-Pinene-3	335.005	292.424	276.563	419.945	476.848	456.05	2991.14	3086.28	2977.57
beta-Pinene-4	183.724	211.73	147.124	181.984	216.254	171.591	2452.58	3002.06	2272.63
9	27.7349	25.7997	24.0334	30.941	39.2928	33.4161	71.3914	57.3206	83.5847
10	33.4872	32.8051	26.0774	119.318	106.085	116.381	20.9628	20.4251	23.3602
2-Methyl-1-propanol	413.682	413.586	412.311	813.684	834.998	861.307	445.621	431.19	458.429
11	344.348	331.122	331.721	427.955	403.728	407.885	186.241	184.731	193.996
3-Methyl-2-butanol	60.9	59.1136	53.5702	290.782	292.127	281.891	27.3505	22.507	25.2287
Hexanal-M	3349.34	3320.48	3321.47	4008.16	3899.03	3986.58	4217.63	4127.13	4198.66
Hexanal-D	2237.35	2072.18	2071.18	4782.78	5101.08	4837.59	4782.88	4797.42	4641.62
Camphene	20.5518	20.2963	16.8214	24.9665	22.9647	32.1319	122.233	158.598	108.094
(E)-2-Butenal	111.269	106.683	105.13	544.218	545.982	553.31	343.113	331.477	331.964
1-Propanol-M	611.404	645.286	633.637	1510.76	1566.24	1562.77	1550.77	1478.71	1535.77
1-Propanol-D	50.5507	47.5535	43.161	273.15	281.293	279.18	384.71	355.397	373.225
12	109.253	110.862	104.703	435.736	442.395	434.294	199.675	194.444	222.146
alpha-Pinene-1	1497.95	1499.21	1486.69	2281.89	2319.08	2323.66	2006.46	1948.54	2016.14
alpha-Pinene-2	346.692	357.628	350.536	534.704	553.508	543.014	1013.15	945.58	1043.31
alpha-Pinene-3	761.369	761.674	729.333	1455.38	1496.06	1465.68	8485.14	8915.54	8119.96
1-Penten-3-one				59.2336	59.5291	59.1581	65.2947	51.3284	74.9952
Pyrrolidine	3263.06	3108.29	3107.45	951.572	884.416	852.797	1727.65	1525.64	1660.9
3-Methyl-2-pentanone	27.5461	31.1187	24.2444	782.55	857.29	844.97	77.3792	85.1977	75.2529
2-Ethylbutanal	642.276	630.16	629.562	2818.23	2904.06	2853.41	388.151	393.01	384.654
Methyl 3-methylbutanoate				121.398	147.129	147.891	106.687	116.879	119.22
13	68.1009	63.2373	58.0072	33.9649	32.2052	29.2524	96.8178	94.2494	94.9915
Pentanal-M	1381.59	1415.27	1426.12	1070.17	1157.45	1151.45	1301.22	1313.17	1300.21
Pentanal-D	1757.99	1775.6	1783.85	4178.47	4248.98	4279.13	3207.14	3054.17	3065.67
2-Pentanone	147.844	151.652	151.686	238.814	283.959	259.506	490.897	468.274	470.938
2,3-Butanedione	156.591	144.029	145.791	214.972	217.156	234.517	144.44	146.666	150.65
14	130.065	130.949	131.198	955.047	946.909	985.939	170.047	182.147	182.551
Ethanol-M	1451.33	1482.82	1395.26	1000.09	998.262	1003.48	1446.79	1454.76	1444.98
Ethanol-D	3784.47	3732.79	3751.61	1489.24	1403.63	1424.37	4284.33	4309.61	4322.77
2,5-Dimethylfuran	707.182	690.507	699.308	4581.21	4632.25	4620.06	663.596	668.113	650.141
2-Propanol	338.187	341.16	329.286	131.16	125.992	123.628	196.284	199.961	188.337
3-Methylbutanal	780.726	795.554	793.577	2240.45	2304.26	2216.14	2002.2	1989.42	2035.52
2-Methyl-2-propanol	647.346	643.258	642.458	997.155	925.839	919.592	979.243	1037.81	1033.14
2-Butanone	507.538	514.257	518.729	2298.81	2351.09	2302.62	775.702	748.205	755.577
Ethyl acetate	157.12	139.319	140.125	121.847	123.257	112.997	207.944	181.469	174.706
2-Methyl-2-propenal	367.817	373.058	368.815	2474.82	2478.98	2442.71	673.657	659.404	640.609
Butanal	296.841	285.188	286.767	669.828	704.264	681.651	600.252	563.619	573.782
2-Propenal	486.564	479.725	473.498	826.244	811.223	872.993	1225.11	1184.37	1184.55
Acetone	9457.14	9537.19	9638.79	12651.9	12771.5	12492.9	10762.5	10694.4	10630
2-Methylpropanal	28.5392	26.5974	28.1948	133.302	141.647	133.722	48.7577	50.4952	50.8729
Propanal	1764.94	1784.93	1806.12	2826.95	2846.34	2781.59	4482.83	4437.08	4452.37
Dimethyl sulfide	216.649	219.722	203.592	220.995	237.019	217.182	346.45	340.284	356.675
Acetaldehyde	1721.55	1853.17	1855.44	1427.62	1495.75	1350.34	1593.33	1493.6	1535.03
Linalool				169.807	139.799	150.67	184.071	210.633	185.668
